# Supplementary material for: A New Experimental Design to Examine Cognitive Biases for Gastrointestinal Related Stimuli in Children and Adolescents
Source: Children (Basel). 2023 Aug 1;10(8):1327. doi: 10.3390/children10081327 (PMC10453649; doi:10.3390/children10081327)
Supplement: Supplementary file 1 [file children-10-01327-s001.zip]

Archive with 1 entries (1 files):
- children-2437955-supplementary.pdf
